# Supplementary material for: The effect of dot size in random-dot stereograms on the results of stereoacuity measurements
Source: BMC Ophthalmol. 2020 Jun 24;20:253. doi: 10.1186/s12886-020-01526-6 (PMC7313195; doi:10.1186/s12886-020-01526-6)
Supplement: Supplementary file 1 — Additional file 1:. [file 12886_2020_1526_MOESM1_ESM.xlsx]

## Sheet: Sheet1
ID	1px	6px	10px
1	50	30	30
2	50	30	30
3	50	40	30
4	50	30	30
5	50	30	30
6	50	30	30
7	50	20	20
8	50	30	30
9	40	30	30
10	60	50	50
11	60	30	30
12	50	30	30
13	50	30	20
14	50	40	40
15	50	30	30
16	50	40	40
17	60	40	40
18	40	20	20
19	40	20	20
20	60	30	40
21	50	30	30
22	50	30	30
23	40	30	30
24	40	30	30
25	50	20	20
26	50	30	30
27	60	30	30
28	50	30	30
29	40	30	20
30	50	30	30
